# Supplementary material for: Assessing the Rheological, Mechanical, and Photocatalytic Properties of Niobium Oxide-Incorporated White Cement Pastes
Source: Materials (Basel). 2023 May 31;16(11):4090. doi: 10.3390/ma16114090 (PMC10254636; doi:10.3390/ma16114090)
Supplement: Supplementary file 1 [file materials-16-04090-s001.zip]

Archive with 1 entries (1 files):
- materials-2402172-supplementary.pdf
